# Supplementary material for: Polypropylene Contamination in Post-Consumer Polyolefin Waste: Characterisation, Consequences and Compatibilisation
Source: Polymers (Basel). 2021 Aug 6;13(16):2618. doi: 10.3390/polym13162618 (PMC8401875; doi:10.3390/polym13162618)
Supplement: Supplementary file 1 [file polymers-13-02618-s001.zip]

Archive with 1 entries (1 files):
- polymers-1289332-supplementary.pdf
